# Supplementary material for: Protective Role of Betulinic Acid against Cisplatin-Induced Nephrotoxicity and Its Antibacterial Potential toward Uropathogenic Bacteria
Source: Pharmaceuticals (Basel). 2023 Aug 18;16(8):1180. doi: 10.3390/ph16081180 (PMC10458273; doi:10.3390/ph16081180)
Supplement: Supplementary file 1 [file pharmaceuticals-16-01180-s001.zip]

Archive with 1 entries (1 files):
- pharmaceuticals-2466040-supplementary.pdf
